# Supplementary material for: Residence with a Person Who Used Substances and Childhood Anxiety and Depression: A Cross-Sectional Analysis of the 2019 National Health Interview Survey
Source: Children (Basel). 2022 Aug 26;9(9):1296. doi: 10.3390/children9091296 (PMC9497714; doi:10.3390/children9091296)
Supplement: Supplementary file 1 [file children-09-01296-s001.zip]

Archive with 1 entries (1 files):
- children-1831202-SI.pdf
